# Supplementary material for: First Insight into Diversity of Minisatellite Loci in Mycobacterium bovis/M. caprae in Bulgaria
Source: Diagnostics (Basel). 2023 Feb 17;13(4):771. doi: 10.3390/diagnostics13040771 (PMC9955489; doi:10.3390/diagnostics13040771)
Supplement: Supplementary file 1 [file diagnostics-13-00771-s001.zip]

Archive with 4 entries (4 files):
- Supplementary Figure S1.pdf
- Supplementary Figure S2.pdf
- Supplementary Figure S3.pdf
- Supplementary Table S1.xls
