# Supplementary material for: First Insight into Diversity of Minisatellite Loci in Mycobacterium bovis/M. caprae in Bulgaria
Source: Diagnostics (Basel). 2023 Feb 17;13(4):771. doi: 10.3390/diagnostics13040771 (PMC9955489; doi:10.3390/diagnostics13040771)
Supplement: Supplementary file 1 [file diagnostics-13-00771-s001.zip › Supplementary Table S1.xls]

## Sheet: MIRU-VNTRplus
Table S1. VNTR datasets from different countries used for global VNTR dendrogram.
Abbreviations used in type ID. BRA – Brazil, BG – Bulgaria, CHN – China, ITA – Italy, MEX – Mexico, MOZ – Mozambique, PT – Portugal, TUN – Tunisia, TUR – Turkey, PL – Poland, SW – Switzerland.
(see main text for complete references)
ID	Reference	154	424	577	580	802	960	1644	1955	2059	2163b	2165	2347	2401	2461	2531	2687	2996	3007	3171	2163a	3690	4052	4156	3232
BRA_5 Cattle	di Melo et al., 2021			6	3	2	2	3	3		3	2			1			5					6
BRA_6 Cattle	di Melo et al., 2021			6	3	2	2	3	3		3	5			3			5					6
BRA_7 Cattle	di Melo et al., 2021				3	2	2	4	3		3	6			3			5					6
BRA_9 Cattle	di Melo et al., 2021				3	2	2	3	3		3	6			4			5					3
BRA_15 Cattle	di Melo et al., 2021			5	3	2	2		3		3	5			3			5
BRA_26.n=2 Cattle	di Melo et al., 2021			5	3	2	2	2	3		3	5			4			5					5
BRA_29 Cattle	di Melo et al., 2021			4	3	2	2	2	3		3	5			4			5					1
BRA_38 Cattle	di Melo et al., 2021			5	3	2	2	3	3		3	4			4			5					6
BRA_39.n=2 Cattle	di Melo et al., 2021			4	3	2	2	3	3		3	4			4			5					5
BRA_35.n=2 Cattle	di Melo et al., 2021			5	3	2	2	1	3		3	2			3			5					5
BRA_12 Cattle	di Melo et al., 2021				3	2	2	3	1		4	2			3			5					5
BRA_2 Cattle	di Melo et al., 2021				3	2	2	3	3		5	5			1			4					6
ALGERIA-1 Cattle	Belakehal et al., 2022			5	3	2	2	3			5	4			5			5			10		5		4
ALGERIA-2 Cattle	Belakehal et al., 2022			4	3	2	2	3			2	6			4			5			9		5		7
ALGERIA-3.n=5 Cattle	Belakehal et al., 2022			3	3	2	2	3			2	6			4			5			9		5		7
ALGERIA-5 Cattle	Belakehal et al., 2022			5	3	2	2	3			2	7			5			5			10		6		6
ALGERIA-6 Cattle	Belakehal et al., 2022			5	3	2	2	3			4	6			5			5			9		5		3
ALGERIA-7 Cattle	Belakehal et al., 2022			5	3	1	2	3			4	5			5			5			10		4		6
ALGERIA-8.n=5 Cattle	Belakehal et al., 2022			5	3	2	2	3			4	7			4			5			11		5		8
ALGERIA-9 Cattle	Belakehal et al., 2022			3	3	2	2	3			2	6			3			5			9		5		7
ALGERIA-10.n=2 Cattle	Belakehal et al., 2022			3	3	2	2	3			2	6			4			5			9		5		8
ALGERIA-12 Cattle	Belakehal et al., 2022			3	3	2	2	3			2	6			4			5			10		5		7
ALGERIA-13 Cattle	Belakehal et al., 2022			1	9	2	2	3			3	7			4			5			9		2		9
ALGERIA-16 Cattle	Belakehal et al., 2022			5	3	2	2	3			4	4			5			5			10		3		6
ALGERIA-17 Cattle	Belakehal et al., 2022			5	1	2	2	3			4	5			5			5			10		5		7
ALGERIA-18 Cattle	Belakehal et al., 2022			5	1	2	2	3			3	5			5			5			10		5		7
ALGERIA-19 Cattle	Belakehal et al., 2022			5	4	2	2	3			7	3			5			4			9		5		6
ALGERIA-20 Cattle	Belakehal et al., 2022			5	3	2	2	3			3	7			5			5			10		3		6
ALGERIA-21.n=2 Cattle	Belakehal et al., 2022			3	3	2	2	3			4	4			5			5			1		1		6
ALGERIA-24 Cattle	Belakehal et al., 2022			3	3	2	2	3			2	6			4			5			10		5		6
ALGERIA-27 Cattle	Belakehal et al., 2022			3	3	2	2	3			4	6			4			5			16		4		6
ALGERIA-30.n=2 Cattle	Belakehal et al., 2022			5	3	2	2	3			2	5			5			5			9		5		6
ALGERIA-44 Cattle	Belakehal et al., 2022			5	3	2	2	3			3	4			5			5			10		4		6
ALGERIA-46 Cattle	Belakehal et al., 2022			5	3	2	2	3			3	4			5			5			10		5		6
ALGERIA-47 Cattle	Belakehal et al., 2022			5	3	2	2	3			3	6			5			5			10		5		7
ALGERIA-50 Cattle	Belakehal et al., 2022			5	3	2	2	3			4	6			5			5			10		5		3
ALGERIA-51 Cattle	Belakehal et al., 2022			4	3	2	2	3			3	5			4			5			10		4		6
ALGERIA-52.n=2 Cattle	Belakehal et al., 2022			5	3	2	2	3			2	5			6			5			10		5		6
ALGERIA-53 Cattle	Belakehal et al., 2022			5	3	2	2	3			3	4			5			5			10		4		8
ALGERIA-55 Cattle	Belakehal et al., 2022			2	3	2	2	3			4	5			5			5			5		1		6
ALGERIA-58.n=58 Cattle	Belakehal et al., 2022			5	3	2	2	3			4	5			4			5			9		5		7
MEX-1.n=3 Cattle	Ordaz-Vázquez et al. 2022				3						2	6			4			5			9		4		5
MEX-2.n=33 Cattle	Ordaz-Vázquez et al. 2022				3						2	6			4			5			9		5		5
MEX-3.n=1 Cattle	Ordaz-Vázquez et al. 2022				3						2	6			5			5			9		5		5
MEX-4.n=8 Cattle	Ordaz-Vázquez et al. 2022				3						1	6			4			2			10		2		7
MEX-5.n=2 Cattle	Ordaz-Vázquez et al. 2022				3						2	6			4			5			10		3		8
MEX-6.n=2 Cattle	Ordaz-Vázquez et al. 2022				3						4	7			5			5			10		4		9
MEX-7.n=12 Cattle	Ordaz-Vázquez et al. 2022				3						4	7			5			5			10		4		13
MEX-8.n=2 Cattle	Ordaz-Vázquez et al. 2022				3						4	7			5			5			10		4		6
MEX-9.n=9 Cattle	Ordaz-Vázquez et al. 2022				3						4	7			5			5			9		4		10
MEX-10.n=16 Cattle	Ordaz-Vázquez et al. 2022				3						4	7			5			5			10		4		10
MEX-11.n=1 Cattle	Ordaz-Vázquez et al. 2022				3						4	7			4			5			10		4		10
MEX-12.n=1 Cattle	Ordaz-Vázquez et al. 2022				3						4	7			5			6			10		4		10
MEX-13.n=1 Cattle	Ordaz-Vázquez et al. 2022				3						4	7			5			5			10		3		10
MEX-14.n=1 Cattle	Ordaz-Vázquez et al. 2022				3						4	7			5			5			10		4		12
MEX-15.n=1 Cattle	Ordaz-Vázquez et al. 2022				3						4	7			4			5			10		4		12
MEX-16.n=1 Cattle	Ordaz-Vázquez et al. 2022				3						4	8			3			5			10		4		10
MEX-18.n=1 Cattle	Ordaz-Vázquez et al. 2022				3						4	7			5			5			10		4		7
MEX-19.n=1 Cattle	Ordaz-Vázquez et al. 2022				3						4	7			5			5			10		5		6
MEX-20.n=1 Cattle	Ordaz-Vázquez et al. 2022				3						4	3			5			5			10		5		10
MEX-22.n=2 Cattle	Ordaz-Vázquez et al. 2022				3						3	6			2			5			10		4		10
MEX-23.n=1 Cattle	Ordaz-Vázquez et al. 2022				3						4	5			5			5			10		4		7
MEX-24.n=1 Cattle	Ordaz-Vázquez et al. 2022				3						3	6			5			5			10		4		8
MEX-26.n=1 Cattle	Ordaz-Vázquez et al. 2022				3						4	6			5			5			10		4		10
MEX-28.n=1 Cattle	Ordaz-Vázquez et al. 2022				3						4	7			5			5			10		4		8
MEX-29.n=5 Cattle	Ordaz-Vázquez et al. 2022				3						3	7			5			3			10		3		7
MEX-30.n=1 Cattle	Ordaz-Vázquez et al. 2022				3						3	7			5			5			10		3		7
MEX-31.n=1 Cattle	Ordaz-Vázquez et al. 2022				3						3	7			3			5			10		3		7
MEX-32.n=1 Cattle	Ordaz-Vázquez et al. 2022				3						3	7			3			5			10		2		9
MEX-33.n=1 Cattle	Ordaz-Vázquez et al. 2022				3						4	7			3			6			10		3		9
MEX-35.n=1 Cattle	Ordaz-Vázquez et al. 2022				3						4	7			6			5			10		3		10
MEX-36.n=4 Cattle	Ordaz-Vázquez et al. 2022				3						3	7			5			3			11		3		9
MEX-38.n=1 Cattle	Ordaz-Vázquez et al. 2022				2						4	7			5			5			10		4		10
MEX-44.n=1 Cattle	Ordaz-Vázquez et al. 2022				3						3	5			5			3			10		3		7
SW-1.SB120.n=17 Cattle	Ghielmetti et al., 2017			5	3	2	2	3	1		3	4			7			5			10		5		6
SW-2.SB418.n=7 Cattle	Ghielmetti et al., 2017			5	2	2	6	4	2		5	5			3			4			8		3		11
BG11_Mcaprae Cattle	this study			4	3	2			2		4	4			3			5			11		3
BG14.n=3_MbovisSB0120 Cattle	this study			5	3	2	2	3	3		4	5			5			5			12		2		6
BG5_McapraeSB0418 Cattle	this study			6	3	2	6		2		5	4			3			6			11		3		10
BG1.n=19_McapraeSB0418 Cattle	this study			6	3	2	6	4	2		5	4			3			5			11		3		10
BG8.n=2_McapraeSB0418 Cattle	this study			6	3	2	6	4	2		5	4			3			5			9				10
BG9_McapraeSB0418 Cattle	this study			6	3	2	6	4	2		4	4			3			5			11		3		10
BG3_McapraeSB0418 Cattle	this study			6	3	2	6	4	2		5	4			3			5			11				11
BG10_McapraeSB0418 Cattle	this study			6	3	2	6		2		3	4			3			5			11		3
BG12_McapraeSB0418 Cattle	this study			5	3	2	2	4	2		5	4			1			5
BG13.n=6_MbovisSB0120 Cattle	this study			5	3	2	2	3	3		4	5			5			5			12		2		9
BG6_Mcaprae Cattle	this study			4	3	2	6	4	2		5	4			3			5			11		3
BG4.n=2_McapraeSB0418 Cattle	this study			6	3	2	6	4	2		5	4			3			5			10		3		13
BG2_Mcaprae Cattle	this study			6	3	2	6	4	2		5	4			3			5			11		3		9
BG7.n=2_Mcaprae Cattle	this study			6	3	2	4	4	2		5	4			3			5			11		2		9
BG15_Mbovis Cattle	this study			3	3	2	2		3		2	6			5			5			11		1		9
CHN_1.n=5 Sika deer	Yang et al., 2015				1	2		5	1		1	1											5
CHN_2.n=9. Sika deer	Yang et al., 2015				3	2		3	1		1	7											5
CHN_3.n=7. Sika deer	Yang et al., 2015				3	5		3	1		4	1											6
CHN_4.n=17. Sika deer	Yang et al., 2015				4	5		3	5		6	6											4
CHN_5.n=8. Sika deer	Yang et al., 2015				1	2		3	4		7	1											5
CHN_6.n=15. Sika deer	Yang et al., 2015				3	2		3	4		4	6											4
CHN_7.n=9. Sika deer	Yang et al., 2015				4	2		3	1		6	6											5
CHN_8.n=13. Sika deer	Yang et al., 2015				4	5		3	1		1	7											5
CHN_9.n=3. Sika deer	Yang et al., 2015				1	5		3	5		1	1											5
CHN_10.n=5. Sika deer	Yang et al., 2015				4	5		4	1		7	6											4
CHN_11.n=4. Sika deer	Yang et al., 2015				4	5		5	1		7	6											6
CHN_12.n=1. Sika deer	Yang et al., 2015				3	2		5	1		7	7											6
TUR1.n=6. Cattle	Güven Gökmen et al., 2022			5	3	2	2	3	1		4	4			5			5					4
TUR3.n=1. Cattle	Güven Gökmen et al., 2022			5	3	2	2	3	1		2	4			5			5					4
TUR4.n=2. Cattle	Güven Gökmen et al., 2022			5	3	2	2	3	1		4	5			5			6					4
TUR5.n=4. Cattle	Güven Gökmen et al., 2022			3	3	2	2	3	3		2	6			6			5					5
TUR6.n=3. Cattle	Güven Gökmen et al., 2022			3	3	2	2	3	3		2	5			6			5					5
TUR8.n=1. Cattle	Güven Gökmen et al., 2022			5	3	2	2	3	3		4	6			5			5					3
TUR9.n=1. Cattle	Güven Gökmen et al., 2022			5	3	2	2	3	3		2	6			5			5					3
TUR10.n=2. Cattle	Güven Gökmen et al., 2022			3	3	2	2	3	3		2	5			5			5					4
TUR11.n=2. Cattle	Güven Gökmen et al., 2022			5	3	3	2	3	3		4	6			5			5					3
MOZ_2.n=2 Cattle	Machado et al., 2018			5	3	2	2	3	3		4	8			5			4			11		5		6
MOZ_6.n=16 Cattle	Machado et al., 2018			5	3	2	2	3	3		4	7			5			4			11		5		6
MOZ_47 Cattle	Machado et al., 2018			5	3	2	2	3	3		4	5			5			4			11		5		6
MOZ_36 Cattle	Machado et al., 2018				3	2	2	3	3		4	6			5			4					5
MOZ_37.n=2 Cattle	Machado et al., 2018			5	3	2	2	3	3		3	8			5			4			11		5		6
MOZ_18 Cattle	Machado et al., 2018			5	3	2	2	3	3		4	7			5			4			11		5		8
MOZ_68 Cattle	Machado et al., 2018			5	3	2	2	3	3		4	7			5			4			11		5		1
MOZ_83 Cattle	Machado et al., 2018			5	3	2	2	3	3		4	7			5			4			10		5		6
MOZ_94.n=4 Cattle	Machado et al., 2018			5	6	2	3	3	3		4				5			4			11		5		6
MOZ_5 Cattle	Machado et al., 2018			5	3	2	2	3	3		4	7			5			4			11		3		6
MOZ_20 Cattle	Machado et al., 2018				3	2	2	3	3		4				5			4					2		6
MOZ_22.n=2 Cattle	Machado et al., 2018			5	3	2	2	3	3		3	7			5			4			11		5		6
MOZ_28.n=2 Cattle	Machado et al., 2018			5	3	2	2	3	3		4	7			4			4			11		5		6
MOZ_23 Cattle	Machado et al., 2018			5	3	2	2	3	3		4	7			5			3			11		5		6
MOZ_64 Cattle	Machado et al., 2018			5	3	2	2	3	6		4	7			5			4			11		5		6
MOZ_10 Cattle	Machado et al., 2018			5	3	2	2	3	6		4	7			5			4			11		5		7
MOZ_4 Cattle	Machado et al., 2018			5	3	2	2	3	6		2	7			5			4			11		5		6
MOZ_66 Cattle	Machado et al., 2018			4	3	2	2	3	3		4	7			5			4			11		5		6
MOZ_80 Cattle	Machado et al., 2018			5	3	2	2	2	3		4	7			5			5					5		6
MOZ_26.n=4 Cattle	Machado et al., 2018			5	3	2	2	2	3		4	6			5			1			9		2		4
MOZ_93 Cattle	Machado et al., 2018			5	3	2	2	2	3		4	5			5			1			9		2		7
MOZ_46.n=6 Cattle	Machado et al., 2018			5	3	2	2	2	3		4	7			5			1			9		2		7
MOZ_49.n=6 Cattle	Machado et al., 2018			5	3	2	2	2	3		4	7			5			1			9		2		8
TUN_10.n=2 Human	Siala et al., 2019			3	3						4	5			3						11		3		6
TUN_11.n=2 Human	Siala et al., 2019			5	3						4	5			5						8		6		6
TUN_13.n=3 Human	Siala et al., 2019			3	3						2	6			4						10		7		7
TUN_14.n=4 Human	Siala et al., 2019			5	3						4	6			5						11		6		3
TUN_19.n=3 Human	Siala et al., 2019			3	3						2	6			4						10		7		6
TUN_23. n=6 Human	Siala et al., 2019			5	3						2	5			6						11		7		6
TUN_35.n=2 Human	Siala et al., 2019			5	3						4	5			4						11		6		3
TUN_41 Human	Siala et al., 2019			5	3						3	5			5						11		7		10
TUN_44 Human	Siala et al., 2019			5	4						3	5			2						8		3		6
TUN_54.n=4 Human	Siala et al., 2019			5	2						2	4			3						11		7		7
TUN_68.n=2 Human	Siala et al., 2019			5	3						4	5			5						10		7		7
TUN_70 Human	Siala et al., 2019			5	3						2	5			5						10		7		6
TUN_78.n=2 Human	Siala et al., 2019			5	3						2	3			5						11		7		6
TUN_84 Human	Siala et al., 2019			5	3						3	4			2						11		7		9
TUN_85.n=2 Human	Siala et al., 2019			5	3						2	5			2						11		7		6
TUN_98 Human	Siala et al., 2019			3	3						1	10			4						9		3		7
TUN_100. n=4 Human	Siala et al., 2019			3	3						3	3			5						11		3		6
TUN_101.n=3 Human	Siala et al., 2019			5	3						2	5			5						11		7		6
TUN_102.n=13 Human	Siala et al., 2019			5	3						2	6			5						10		6		6
TUN_104.n=2 Human	Siala et al., 2019			5	4						3	5			2						7		3		10
TUN_105.n=2 Human	Siala et al., 2019			5	3						4	5			4						11		7		3
TUN_107.n=7 Human	Siala et al., 2019			5	3						4	5			4						11		6		6
TUN_77 Human	Siala et al., 2019			5	3						4				5						11		6		3
PL-1 bison	Didkowska et al., 2021			5	3	1	4	5	3		2	5						7					2
PL-2.n=20 Cattle	Krajewska-Wędzina et al. 2022			5	4	2	2	2	3		4	5						4					4
PL-3-n=2 bison	Orłowska et al., 2020			6	4	2	5	3	2		2	2						5					3
PL-4 bison	Orłowska et al., 2020			6	4	2	5	3	2		2	2						6					3
PL-6 bison	Orłowska et al., 2020			4	4	2	2	3	2		2	2						5					3
PL-7 bison	Orłowska et al., 2020			6	4	2	2	3	2		2	2						5					3
PT_M03 (n=2) Cattle	Reis et al., 2020			4	3						2	6			4			5			10				7
PT_M15 (n=5) Cattle red deer	Reis et al., 2020			4	3						2	6			4			5			10				4
PT_M34_203_205 (n=50) Cattle, red deer, wild boar	Reis et al., 2020			4	3						2	6			4			5			11				4
PT_M85 (n=8) Cattle, wild boar	Reis et al., 2020			4	3						4	4			5			5			11				6
PT_M94 (n=4) Cattle	Reis et al., 2020			2	3						2	1			4			6			12				5
PT_M102_154 (n=5) Cattle wild boar	Reis et al., 2020			4	3						2	6			4			5			11				5
PT_M109 (n=3) Cattle red deer	Reis et al., 2020			4	3						2	6			4			5			12				5
PT_M122 (n=3) red deer	Reis et al., 2020			2	3						2	5			4			6			12				5
PT_M126 (n=4) red deer wild boar	Reis et al., 2020			4	3						3	6			3			5			12				5
PT_M127 (n=2) wild boar	Reis et al., 2020			2	3						2	5			4			5			12				5
PT_M150 (n=2) Cattle red deer	Reis et al., 2020			5	3						3	7			5			5			10				5
PT_M152 (n=2) Cattle wild boar	Reis et al., 2020			5	3						2	6			4			5			11				5
PT_M155 (n=2) Cattle wild boar	Reis et al., 2020			4	2						2	6			4			5			11				5
PT_M160 (n=8) Cattle	Reis et al., 2020			2	3						1	6			4			2			12				5
PT_M168 (n=3) Cattle	Reis et al., 2020			4	3						3	6			3			5			11				5
PT_M172 (n=2) Cattle	Reis et al., 2020			4	3						2	5			4			5			11				5
PT_M175 (n=3) Cattle red deer wild boar	Reis et al., 2020			4	2						2	5			4			5			11				5
PT_M178_179 (n=7) Cattle red deer	Reis et al., 2020			4	3						4	4			5			5			12				5
PT_M180 (n=7) Cattle red deer wild boar	Reis et al., 2020			4	3						4	4			5			5			11				5
PT_M182 (n=2) Cattle wild boar	Reis et al., 2020			2	3						2	1			4			5			11				5
PT_M186 (n=4) Cattle red deer	Reis et al., 2020			5	3						3	7			5			5			10				4
PT_M189 (n=2) Cattle	Reis et al., 2020			5	3						2	7			4			5			11				4
PT_M191 (n=2) Cattle	Reis et al., 2020			4	3						2	7			4			5			11				4
PT_M192 (n=4) Cattle, red deer	Reis et al., 2020			4	2						2	7			4			5			11				4
PT_M193 (n=2) red deer	Reis et al., 2020			4	3						3	7			3			5			11				4
PT_M197 (n=2) Cattle	Reis et al., 2020			3	3						1	6			5			5			11				4
PT_M199 (n=4) Cattle red deer wild boar	Reis et al., 2020			5	3						2	6			4			5			11				4
PT_M200 (n=4) Cattle red deer wild boar	Reis et al., 2020			5	2						2	6			4			5			11				4
PT_M201 (n=2) wild boar	Reis et al., 2020			4	3						2	6			4			5			12				4
PT_M214 (n=6) red deer wild boar	Reis et al., 2020			3	3						2	6			4			5			11				4
PT_M216 (n=2) Cattle wild boar	Reis et al., 2020			2	3						1	6			4			3			12				4
PT_M217 (n=2) Cattle	Reis et al., 2020			2	3						1	6			4			2			12				4
PT_M218 (n=2) red deer	Reis et al., 2020			2	3						3	6			4			5			11				4
PT_M219 (n=15) Cattle red deer wild boar	Reis et al., 2020			2	3						2	6			4			5			11				4
PT_M221 (n=1) Cattle	Reis et al., 2020			2	2						2	6			4			5			11				4
PT_M222 (n=1) Cattle	Reis et al., 2020			2	3						2	6			4			2			10				4
PT_M223 (n=6) Cattle red deer wild boar	Reis et al., 2020			5	3						3	6			3			5			11				4
PT_M224 (n=1) wild boar	Reis et al., 2020			5	3						3	6			3			3			11				4
PT_M225 (n=35) Cattle red deer wild boar	Reis et al., 2020			4	3						3	6			3			5			11				4
PT_M231 (n=7) Cattle	Reis et al., 2020			4	3						2	6			3			5			8				4
PT_M232 (n=4) Cattle	Reis et al., 2020			4	3						2	6			3			5			7				4
PT_M233 (n=2) Cattle	Reis et al., 2020			4	3						2	6			3			5			6				4
PT_M236 (n=2) Cattle wild boar	Reis et al., 2020			5	3						4	5			5			5			11				4
PT_M237 (n=5) Cattle red deer wild boar	Reis et al., 2020			4	3						4	5			5			5			11				4
PT_M239 (n=4) Cattle red deer wild boar	Reis et al., 2020			5	2						2	5			4			5			11				4
PT_M240 (n=2) wild boar	Reis et al., 2020			5	2						2	5			4			3			11				4
PT_M241_243_245 (n=25) Cattle red deer wild boar	Reis et al., 2020			4							2	5			4			5			11				4
PT_M244 (n=3) red deer wild boar	Reis et al., 2020			4							2	5			4			4			11				4
PT_M248 (n=3) red deer wild boar	Reis et al., 2020			4	2						2	5			4			3			11				4
PT_M249 (n=2) red deer	Reis et al., 2020			3	3						2	5			4			5			11				4
PT_M251 (n=14) Cattle red deer wild boar	Reis et al., 2020			2	3						2	5			4			5			11				4
PT_M255 (n=2) red deer	Reis et al., 2020			4	3						3	5			3			5			11				4
PT_M256 (n=2) Cattle	Reis et al., 2020			4	3						2	5			3			5			11				4
PT_M258 (n=2) red deer	Reis et al., 2020			4	3						2	5			2			5			9				4
PT_M260 (n=6) Cattle red deer wild boar	Reis et al., 2020			5	3						4	4			5			5			11				4
PT_M261 (n=37) Cattle red deer wild boar	Reis et al., 2020			4	3						4	4			5			5			11				4
PT_M266 (n=2) Cattle wild boar	Reis et al., 2020			4	3						4	4			4			5			11				4
PT_M276 (n=6) Cattle red deer wild boar	Reis et al., 2020			3	3						2	1			4			5			11				4
PT_M279 (n=4) Cattle red deer wild boar	Reis et al., 2020			2	3						2	1			4			5			11				4
PT_M202 (n=1) wild boar	Reis et al., 2020			4	3						3	6			4			5			11				4
PT_M190 (n=1) Cattle	Reis et al., 2020			4	3						1	7			4			2			12				4
ITA-1.n=38 cattle, black pig	Marianelli et al., 2019			5	3						4	4			5			10			4		3		5
ITA-2.n=17 cattle, black pig	Marianelli et al., 2019			5	3						4	3			3			10			6		3		5
ITA-3.n=10 cattle, black pig	Marianelli et al., 2019			5	3						4	3			3			10			4		3		5
ITA-4.n=7 cattle	Marianelli et al., 2019			5	3						5	5			5			10			4		3		5
ITA-6.n=5 cattle, black pig	Marianelli et al., 2019			5	3						3	4			5			10			4		3		5
ITA-7.n=3 catle	Marianelli et al., 2019			5	3						4	4			5			7			4		3		5
ITA-8.n=4 cattle	Marianelli et al., 2019			5	3						2	4			5			10			4		3		5
ITA-9.n=3 cattle	Marianelli et al., 2019			5	3						5	5			3			10			4		3		5
ITA-10.n=2 cattle, black pig	Marianelli et al., 2019			5	3						4	3			3			10			4		3		4
ITA-11.n=3 cattle, black pig	Marianelli et al., 2019			5	3						4	5			3			10			4		3		5
ITA-12.n=5 cattle	Marianelli et al., 2019			5	3						4	5			4			10			4		1		5
ITA-13.n=1 cattle	Marianelli et al., 2019			5	3						4	4			3			10			4		3		5
ITA-14.n=2 cattle	Marianelli et al., 2019			5	3						4	4			4			10			4		3		5
ITA-15.n=2 cattle	Marianelli et al., 2019			5	3						4	4			5			10			3		3		5
ITA-17.n=1 cattle	Marianelli et al., 2019			5	3						4	4			5			10			5		3		5
ITA-18.n=1 cattle	Marianelli et al., 2019			5	3						4	4			5			10			4		3		4
ITA-20.n=1 cattle	Marianelli et al., 2019			5	3						4	3			3			10			3		3		5
ITA-23.n=1 cattle	Marianelli et al., 2019			5	3						4	3			3			10			6		2		5
ITA-24.n=1 cattle	Marianelli et al., 2019			5	3						2	3			3			10			6		3		5
ITA-25.n=1 cattle	Marianelli et al., 2019			5	3						1	5			3			10			4		3		5
ITA-26.n=4 cattle	Marianelli et al., 2019			5	3						4	5			4			10			4		3		5
ITA-27.n=1 cattle	Marianelli et al., 2019			5	3						3	5			4			10			4		3		5
ITA-28.n=30 cattle, black pig	Marianelli et al., 2019			5	3						4	5			5			10			4		3		5
ITA-29.n=2 cattle	Marianelli et al., 2019			6	3						4	5			5			10			4		3		5
ITA-31.n=2 cattle	Marianelli et al., 2019			5	3						1	5			5			10			4		3		5
ITA-32.n=1 cattle	Marianelli et al., 2019			5	3						5	5			5			10			4		2		5
ITA-33.n=1 cattle	Marianelli et al., 2019			5	3						5	6			4			10			2		3		2
ITA-36.n=2 cattle, black pig	Marianelli et al., 2019			5	3						4	5			5			5			4		3		5
ITA-38.n=3 cattle	Marianelli et al., 2019			5	3						4	5			5			10			4		3		6
ITA-39.n=2 black pig	Marianelli et al., 2019			5	3						4	5			5			10			4		3		4
ITA-42.n=1 cattle	Marianelli et al., 2019			5	3						1	5			4			10			4		3		5
ITA-43.n=1 cattle	Marianelli et al., 2019			5	3						4	5			4			7			4		3		5
ITA-47.n=1 black pig	Marianelli et al., 2019			5	3						4	5			5			10			4		1		5
ITA-48.n=1 cattle	Marianelli et al., 2019			2	3						4	5			5			10			4		3		4
ITA-49.n=1 cattle	Marianelli et al., 2019			5	3						4	6			4			10			4		3		6
ITA-50.n=12 cattle	Marianelli et al., 2019			5	3						5	5			4			10			3		3		5
ITA-52.n=4 cattle	Marianelli et al., 2019			5	3						5	5			4			10			2		3		5
ITA-53.n=3 cattle	Marianelli et al., 2019			5	2						5	5			4			10			4		3		5
ITA-54.n=10 cattle	Marianelli et al., 2019			5	3						5	5			4			10			4		3		5
ITA-55.n=1 cattle	Marianelli et al., 2019			5	3						5	5			4			10			4		3		7
ITA-58.n=1 cattle	Marianelli et al., 2019			5	2						5	5			4			10			4		3		6
ITA-59.n=1 cattle	Marianelli et al., 2019			5	3						6	5			4			10			3		2		5
ITA-61.n=8 cattle	Marianelli et al., 2019			3	3						5	6			4			10			2		3		2
ITA-62.n=1 cattle	Marianelli et al., 2019			3	3						9	6			4			10			2		3		2
ITA-67.n=1 cattle	Marianelli et al., 2019			5	3						4	2			3			10			4		3		5
ITA-68.n=1 cattle	Marianelli et al., 2019			5	3						4	5			5			10			3		3		5
